# Supplementary material for: Efficacy of Tamoxifen Metabolites in Combination with Colistin and Tigecycline in Experimental Murine Models of Escherichia coli and Acinetobacter baumannii
Source: Antibiotics (Basel). 2024 Apr 24;13(5):386. doi: 10.3390/antibiotics13050386 (PMC11117204; doi:10.3390/antibiotics13050386)
Supplement: Supplementary file 1 [file antibiotics-13-00386-s001.zip]

Archive with 1 entries (1 files):
- antibiotics-2962653-supplementary.pdf
